# Supplementary material for: A single diiron enzyme catalyses the oxidative rearrangement of tryptophan to indole nitrile
Source: Nat Chem. 2024 Sep 16;16(12):1989–98. doi: 10.1038/s41557-024-01603-z (PMC11611611; doi:10.1038/s41557-024-01603-z)
Supplement: Supplementary file 3 — The atomic coordinates of the optimized structures. [file 41557_2024_1603_MOESM3_ESM.xlsx]

## Sheet: Sheet1
			7
			C	-0.788674	-1.24994	-0.196306
			C	0.282819	-0.345078	-0.373569
			C	0.0416	1.03339	-0.347934
			C	-1.25269	1.45449	-0.147042
			C	-2.32559	0.568446	0.035174
			C	-2.08382	-0.786707	0.010198
			C	1.06896	-2.43746	-0.492268
			C	1.46694	-1.13286	-0.560186
			H	0.849224	1.74076	-0.479878
			H	-3.326	0.94361	0.192726
			H	-0.81424	-3.36747	-0.197241
			Br	-1.62852	3.31912	-0.107848
			Br	-3.48849	-2.02957	0.257222
			N	-0.283755	-2.51407	-0.269025
			H	1.65365	-3.33757	-0.590846
			C	2.85831	-0.632244	-0.772842
			H	3.39916	-1.31677	-1.42561
			H	2.83035	0.34207	-1.26901
			C	3.65043	-0.473829	0.536766
			H	3.69263	-1.4442	1.03327
			C	5.07486	-0.102187	0.170831
			O	5.5461	1.0063	0.267975
			O	5.76847	-1.14233	-0.300628
			H	6.6593	-0.848938	-0.548135
			N	3.0174	0.489472	1.41251
			H	2.9285	1.37422	0.921335
			H	3.61197	0.664319	2.2152
			8
			C	1.17629	0.538028	-0.00027
			C	0.113703	1.46102	-0.000229
			C	-1.21061	1.01897	-0.000128
			C	-1.4209	-0.340873	-8.7e-05
			C	-0.375479	-1.2758	-7.1e-05
			C	0.927058	-0.829994	-0.00011
			C	2.08838	2.56993	-0.000221
			C	0.727442	2.76007	-0.000181
			H	-2.03134	1.72262	-0.000107
			H	-0.589957	-2.33438	3.4e-05
			H	3.2827	0.849198	-0.001195
			Br	-3.20018	-1.00339	5e-06
			Br	2.37019	-2.04706	0.000142
			N	2.3535	1.24335	-3.2e-05
			H	2.88131	3.29869	-0.000225
			C	0.062379	4.00616	8.8e-05
			N	-0.499591	5.01159	0.00055
			11
			C	0.746183	-0.681605	0.000443
			H	0.740327	-1.32349	0.885426
			C	-0.533048	0.104965	0.000155
			O	-0.609524	1.3079	0.000422
			O	-1.5961	-0.70162	-0.00038
			H	-2.40521	-0.166566	-0.000318
			H	0.739317	-1.32584	-0.88285
			O	1.83115	0.215905	-0.001308
			H	2.64254	-0.301748	0.004284
			13
			C	-0.467294	-1.08176	0.184836
			C	0.2992	0.097103	0.248625
			C	-0.319797	1.34102	0.151619
			C	-1.68993	1.36534	-0.00787
			C	-2.46645	0.202626	-0.07351
			C	-1.84589	-1.02509	0.024637
			C	1.66267	-1.70046	0.443935
			C	1.68594	-0.305367	0.421927
			H	0.256319	2.25474	0.199943
			H	-3.53755	0.26434	-0.199151
			H	0.110785	-3.12046	0.285048
			Br	-2.5779	3.04007	-0.144053
			Br	-2.84454	-2.62828	-0.053222
			N	0.380911	-2.14969	0.306044
			H	2.47468	-2.40008	0.546428
			C	2.78461	0.548999	0.544564
			H	2.63838	1.62025	0.476382
			C	4.19631	0.07363	0.692385
			H	4.20776	-0.938267	1.09964
			C	4.78097	-0.011364	-0.712135
			O	5.50565	0.819437	-1.20743
			O	4.37494	-1.10288	-1.36615
			H	4.72731	-1.08537	-2.26995
			N	4.94759	0.957329	1.56627
			H	4.91708	1.89558	1.17837
			H	5.92458	0.682605	1.55631
			14
			C	-0.443267	-1.03327	0.193946
			C	0.281443	0.155474	0.261924
			C	-0.360853	1.37599	0.158856
			C	-1.73686	1.34998	-0.00958
			C	-2.47028	0.167166	-0.076283
			C	-1.81332	-1.04826	0.027733
			C	1.68403	-1.6677	0.472062
			C	1.68509	-0.226586	0.440284
			H	0.188494	2.30521	0.209276
			H	-3.54222	0.194041	-0.207584
			H	0.216585	-3.08468	0.315479
			Br	-2.67031	2.98974	-0.15313
			Br	-2.76136	-2.67339	-0.050303
			N	0.465349	-2.09998	0.326797
			H	2.51308	-2.34771	0.59497
			C	2.76429	0.568608	0.533094
			H	2.61586	1.64448	0.492848
			C	4.18402	0.1214	0.670435
			H	4.22215	-0.889647	1.0764
			C	4.80212	0.02046	-0.732865
			O	5.71828	0.704464	-1.10479
			O	4.22295	-0.922179	-1.46705
			H	4.64519	-0.964582	-2.34048
			N	4.88603	1.02787	1.54989
			H	4.96997	1.9322	1.09461
			H	5.83119	0.685362	1.68493
			15
			C	0.607705	-1.15638	-0.011717
			C	-0.272054	-0.054726	-0.013581
			C	0.233289	1.24884	0.013467
			C	1.60056	1.39974	0.044937
			C	2.48898	0.314298	0.050921
			C	1.98499	-0.966537	0.022983
			C	-1.46491	-1.96581	-0.065226
			C	-1.59734	-0.603927	-0.050512
			H	-0.429027	2.10335	0.008664
			H	3.55562	0.481209	0.077612
			H	0.20842	-3.24284	-0.043657
			Br	2.33957	3.14945	0.081894
			Br	3.13535	-2.46458	0.037704
			N	-0.145347	-2.29851	-0.044148
			H	-2.22334	-2.73151	-0.077465
			C	-2.84479	0.162334	-0.032544
			C	-4.14225	-0.456201	-0.392707
			H	-4.16831	-1.48597	-0.713855
			C	-5.36809	0.101882	0.257994
			O	-5.66562	1.26609	0.18719
			O	-6.03185	-0.82725	0.918103
			H	-6.79831	-0.430438	1.36472
			N	-3.5097	0.472191	-1.33061
			H	-3.95479	1.38552	-1.42068
			H	-3.10676	0.064261	-2.17138
			H	-2.89712	1.01862	0.627011
			16
			C	-0.804955	-1.13185	-0.109543
			C	0.083299	-0.048313	-0.194315
			C	-0.398787	1.25895	-0.136531
			C	-1.75966	1.42588	-0.000733
			C	-2.65769	0.353941	0.080158
			C	-2.17277	-0.934747	0.025431
			C	1.23572	-2.0024	-0.314331
			C	1.40216	-0.622435	-0.327277
			H	0.270798	2.10548	-0.194501
			H	-3.71742	0.534812	0.184493
			H	-0.430373	-3.23529	-0.15537
			Br	-2.46773	3.18427	0.083646
			Br	-3.33709	-2.41593	0.13141
			N	-0.06273	-2.29411	-0.186205
			H	1.97118	-2.7872	-0.396329
			C	2.59809	0.110463	-0.458798
			H	2.53077	1.19284	-0.496695
			N	3.78844	-0.38888	-0.547838
			H	3.92181	-1.39512	-0.491863
			C	4.98746	0.404641	-0.706744
			H	4.74278	1.46256	-0.640682
			C	6.00149	0.055347	0.352598
			O	5.84597	-0.790516	1.19547
			O	7.0959	0.794293	0.219891
			H	7.74084	0.548126	0.902209
			H	5.43731	0.215688	-1.68233
			17(18)
			C	-0.941304	-1.12384	-0.097962
			C	-0.032202	-0.067021	-0.25036
			C	-0.48294	1.25204	-0.232149
			C	-1.83491	1.45679	-0.060641
			C	-2.75329	0.410886	0.092587
			C	-2.29904	-0.890012	0.072618
			C	1.07331	-2.05451	-0.32901
			C	1.27255	-0.675727	-0.401536
			H	0.20161	2.0805	-0.348354
			H	-3.80455	0.62054	0.224944
			H	-0.614494	-3.23506	-0.067553
			Br	-2.50078	3.23314	-0.028605
			Br	-3.49145	-2.3386	0.271714
			N	-0.227667	-2.30486	-0.152655
			H	1.7812	-2.86119	-0.390338
			C	2.45607	0.061901	-0.571903
			H	2.4026	1.14439	-0.571193
			N	3.65229	-0.403466	-0.739917
			C	4.85842	0.396145	-0.753149
			H	4.61342	1.40924	-1.06808
			C	5.46881	0.440569	0.631502
			O	4.91532	0.055449	1.62722
			O	6.67943	0.979221	0.595203
			H	7.04399	1.02581	1.49431
			H	5.56261	-0.034572	-1.46308
			O	3.84799	-1.74842	-0.62744
			H	4.31461	-2.03362	-1.43128
			19
			C	-1.05324	-1.24374	-0.081731
			C	0.13068	-0.512483	-0.264141
			C	0.117466	0.880032	-0.273774
			C	-1.10258	1.49421	-0.097872
			C	-2.29596	0.783167	0.08265
			C	-2.26968	-0.594337	0.08894
			C	0.575051	-2.75208	-0.297714
			C	1.16806	-1.50405	-0.403728
			H	1.02784	1.44599	-0.410769
			H	-3.22928	1.30997	0.216798
			H	-1.38896	-3.35464	0.003529
			Br	-1.18766	3.38795	-0.098407
			Br	-3.85291	-1.59094	0.322317
			N	-0.738362	-2.58833	-0.109774
			H	1.02642	-3.7287	-0.347927
			C	2.5177	-1.27392	-0.603205
			N	3.62426	-1.05772	-0.79635
			C	5.00424	-0.749213	-0.839944
			H	5.19295	-0.061262	-1.66269
			C	5.44132	-0.122798	0.469328
			O	4.71952	0.062572	1.41023
			O	6.7264	0.186259	0.41032
			H	7.00482	0.595938	1.24578
			H	5.56385	-1.66691	-1.0178
			CH3COOH
			C	-0.084565	0.117412	-2.5e-05
			O	-0.614108	1.2055	3e-06
			O	-0.796631	-1.01774	-4e-06
			C	1.38567	-0.131146	-4e-06
			H	1.64934	-0.716127	0.880612
			H	1.64933	-0.716897	-0.880099
			H	1.92173	0.811671	-0.000387
			H	-1.74115	-0.798323	5.9e-05
			CH3COOOH
			C	0.43412	0.159263	0.096318
			O	0.254864	1.32925	0.301187
			O	-0.576952	-0.72768	-0.050536
			O	-1.8258	-0.08397	0.101187
			H	-2.39984	-0.72446	-0.344106
			C	1.74997	-0.536406	-0.002993
			H	2.15672	-0.621027	1.00512
			H	1.65239	-1.52657	-0.437187
			H	2.42089	0.079788	-0.596563
			H2O
			O	0	0	0.117952
			H	0	0.759904	-0.471807
			H	0	-0.759904	-0.471807
			H3O
			O	0.0001	0.000836	-0.008383
			H	-9.6e-05	0.918498	0.322364
			H	0.794267	-0.459717	0.323
			H	-0.794271	-0.459616	0.323019
			H-radical
			H	0	0	0
